# Supplementary material for: Who is asked about alcohol consumption? A retrospective cohort study using a national repository of Electronic Medical Records
Source: Prev Med Rep. 2021 Mar 9;22:101346. doi: 10.1016/j.pmedr.2021.101346 (PMC7980052; doi:10.1016/j.pmedr.2021.101346)
Supplement: Supplementary data 1 [file mmc1.xlsx]

## Sheet: Never
0
0 ALCOHOL
0 DRINKS
0 ETOH
0 PER DAY
0 TIMES / WEEK
0/D
0/WEEK
0/YR
ABSTAINS FROM DRINKING
ABSTAINS FROM ETOH
ABSTINENT
ALC NIL
ALCOHOL - NO
ALCOHOL 0
ALCOHOL NEVER
ALCOHOL NIL
ALCOHOL ZERO
ALCOOL 0
ALCOOL AUCUNE
ALLERGIC
AVOIDS ALCOHOL
AVOIDS ETOH
DENIES
DO NOT DRINK
DOES NOT DRINK
DOES NOT USE
DOESN’T DRINK
DOESN’T WANT TO DRINK
DOESNT DRINK
DOESN'T TOLLERATE
DRINK - NO
DRINK NIL
ETOH - NO
ETOH - NONE
ETOH - NIL
HAS NEVER DRANK
LIFE LONG NON DRINKER
N/A
NEGATIVE
NEVER
NEVER
NIL
NILO
NO
NO ALCOHOL
NO DRINKING
NO ETOH
NO USE
NON
NON DRINKER
NON DRINKING
NON ETOH
NON/ALLERGY
NONALCOHOLIC BEVERAGE DRINKER
NONDRINKER
NONE
NONE EVER SO FAR
NONE NEVER DID
NONE PER DAY
NONE PER WEEK
NOT AT ALL
NOT DRINKING AT ALL
NOT TRIED EVER
ZERO ALCOHOL

## Sheet: Past
[AMOUNT] CURRENT[LY] NONE
0 AS OF XX
0 FOR XX
0 GAVE IT UP
0 HX ALCOHOLISM
0 NONE X YEARS
0 NOW
0 SINCE [DATE/EVENT]
AA
AA MEETINGS
AA SINCE [Date]
ABSTAIN[ING]
ABSTAINED SINCE [DATE]
ABSTINENT DEPUIS [DATE]
ALCOHHOLIC XX YEARS AGO
ALCOHOL ABUSE IN REMISS[ION]
ALCOHOLIC CURRENTLY DRY
ALCOHOLIC IN RECOVERY
ALCOHOLIC RECOVERED
ALCOHOLIC REFORMED
ALCOHOLICS ANONYMOUS
ATTENDED [PROGRAM] ALCOHOL REHAB
ATTENDING AA
AUJOURDHUI SOBRE DEPUIS
BINGE DRANK IN XXX BUT NONE NOW
BINGED IN THE PAST
CESS DEPUIS [DATE]
CURRENTLY IN AA
CURRENTLY ZERO
DISCONITNUED
DRY
ELIMINTED ALCOHOL
ETOH ABUSE MANY YRS AGO BUT NONE NOW
ETOH CLEAN FOR X YEARS
ETOH HX
ETOH NIL SINCE [DATE]
ETOH NONE DRANK [date]
ETOH NOT ANYMORE
ETOH RECOVERY
EX
FORMER
FORMERLY DRANK
GOING TO AA
HAD BEEN [AMOUNT]
HAD NIL FOR XX
HAS NOT DRANK IN X YEARS
HAS NOT DRANK SINCE [DATE]
HAS NOT HAD ALCOHOL SINCE [date]
HASN’T HAD A DRINK IN XX
HEAVY UNTIL [YEAR] NONE SINCE
HISTORY ETOH ABUSE
HISTORY OF ABUSE SOBER
HISTORY OF ALCOHOL
HX ALCOHOL[ISM]
HX OF ALCOHOL ABUSE
IN RECOVER
IN TREATMENT
JOINED AA
JUST QUIT
LAST [YEAR]
LAST ALCOHOL [DATE]
LAST DRINK [DATE]
LAST ETOH [DATE]
NEVER HAD BEEN HEAVY
NEVER HAS IN PAST
NEVER HX OF AUBSE/ALCOHOL[ISM]/ETOH/HEAVY USE
NEVER LAST DRINK [DATE]
NEVER NOT AT PRESENT
NEVER PHX OF ABUSE/ALCOHOL
NEVER PREV[IOUS]
NEVER PRIOR
NEVER QUIT
NEVER STOPPED
NEVER USED TO
NIL HX OF ABUSE
NIL SINCE [DATE]
NIL XX YRS
NO ALCOHOL AS OF [DATE]
NO ALCOHOL CONSUMPTION AT PRESENT
NO ALCOHOL CONSUMPTION ANYMORE
NO ALCOHOL CONSUMPTION AS OF [DATE]
NO ALCOHOL CONSUMPTION CURRENT[LY]
NO ALCOHOL CONSUMPTION FORMER[LY]
NO ALCOHOL CONSUMPTION GAVE UP
NO ALCOHOL CONSUMPTION GIVEN UP
NO ALCOHOL CONSUMPTION NO MORE
NO ALCOHOL CONSUMPTION PT STOP
NO ALCOHOL CONSUMPTION SINCE [DATE]
NO ALCOHOL FOR XX
NO ALCOHOL NOW
NO ALCOHOL SINCE [DATE]
NO ALCOHOL SINCE AGE XX
NO ALCOHOL XX YEARS
NO CURRENT USE
NO DRINKING FOR XX
NO DRINKS FOR YEARS
NO DRINKS SINCE QUIT
NO ETOH FOR XXX
NO ETOH [DATE]
NO ETOH ABUSE IN THE PAST
NO ETOH CURRENTLY
NO ETOH SINCE [DATE]
NO ETOH XX YRS
NO FURTHER DRINKING
NO - HISTORY OF AUBSE
NO LONGER DRINKING
NO LONGER DRINKS
NON CURRENT[LY]
NON DRINKER [TIME]
NON DRINKER ALCOHOLISM
NON DRINKER CURRENTLY
NON DRINKER HX OF ALCOHOL
NON DRINKER SINCE [DATE]
NON DRINKER USED TO
NON DRINKER WAS AN ALCOHOLIC/AT RISK/BINGE
NON DRINKER WAS DRINKING
NON DRINKER X YEARS
NON DRINKING XX YEARS
NON FOR XX YRS
NONDRINKER SINCE [DATE]
NON-DRINKER SINCE [DATE]
NONE AT PRESENT
NONE CURRENT[LY]
NONE FOR [TIME]
NONE H/O HEAVY
NONE HX OF ALCOHL AUBSE
NONE NOW
NONE PRESENTLY
NONE PREVIOUS
NONE RECOVERY
NONE SINCE [DATE]
NONE STOPPED
NOT CURRENT[LY]
NOT DRANK IN MANY YEARS
NOT DRINKING CURRENT[LY]/PRESENTLY
NOT DRINKING NOW/AT PRESENT
NOT DRINKING SINCE [DATE]
NOT NOW
NOT SINCE [DATE]
NOT SINCE [EVENT]
NOTHING SINCE [DATE]
NOW NIL
NOW NONE
OFF ALCOHOL
OFF SINCE [DATE]
ON TREATMENT
ON XX SOBREITY
PAST
PATIENT EST SOBRE
PREV
PREV BINGE
PREV EXCESS[IVE]
PREVIOUS[LY]
PRIOR ABUSE
PRIOR ALCOHOL
PRIOR ETOH
PROBLEM UNTIL [DATE]
PT STATES I DON’T DRINK ANYMORE
QUIT
QUIT [date]
RECENT QUIT
RECENT STOP[PING]
RECOVERED
RECOVERING
REFORMED
REHAB
SIGNIFICANT USE PREV[IOUSLY]
SOBER
SOBRIETY X MTHS/YRS
STOPPED
TRIED BEFORE
USE TO DRINK
USED TO BE XXX
WENT TO AA
WITH AA
X-DRINKER
XX YEARS SOBER
XX YRS NO ETOH
YEARS SINCE LAST DRINK
ZERO NOW

## Sheet: Light
[AMOUNT OVER <3 DRINKS A WEEK]	*CONVERT ALL AMOUNTS INTO NUMBER OF DRINKS PRE WEEK
A COUPLE ALCOHOLIC DRINKS PER WEEK
A COUPLE STANDARD DRINKS PER MONTH
A COUPLE TIMES PER YEAR
A DRINK PER YEAR
A FEW
A FEW [TYPE] ON THE WEEKEND
A FEW [TYPE] ON WEEKEND
A FEW [TYPE] PER MONTH
A FEW [TYPE] PER WEEK
A FEW DRINKS EVERY 2-3 MONTHS
A FEW DRINKS EVERY OTHER WEEK
A FEW DRINKS PER MONTH
A FEW DRINKS PER WEEK
A FEW DRINKS PER YEAR
A FEW DRINKS/MONTH
A FEW DRINKS/WK
A LITTLE
ALCOOL EN PETITE QUANTIT
ALCOOL LOCCASION
ALCOOL SOCIALE
ALCOOL VIN LOCCASION
ALMOST 0
ALMOST NEVER
ALMOST NIL
ALMOST NO
ALMOST NONE
AT PARTIES
AT TIMES
BARELY
CASUAL[LY]
CELEBRATIONS
COUPLE A YEAR
COUPLE TIMES A MONTH
DRINK SPARINGLY
ESSENTIALLY NEVER
ESSENTIALLY ZERO
FAMILY EVENTS
FAMILY GATHERINGS
FEW NIGHTS A WEEK
FEW TIMES PER MONTH
HARDLY
IN SUMMER
INFREQ
INFREQUENT[LY]
INTERMITTENTLY
LESS THAN ONCE A MONTH
LIGHT
LIMITED
LITTLE
LOW INTAKE
LOW RISK
LOW USE
MAX FEW PER WEEK
MILD
MILD USE
MIN[IMAL]
MORE IN SUMMER
NEW YEARS
NEXT TO NONE
NEXT TO ZERO
NO REGULAR
NON REGULAR
NOT A LOT
NOT DAILY
NOT EVERY MONTH
NOT FREQUENT
NOT ISSUE
NOT MUCH
NOT MUCH
NOT OFTEN
NOT REALLY
NOT REGULAR
NOT VERY OFTEN
NOT WEEKLY
OCC[ASSIONAL]
ON HOLIDAYS
ON VACATION
ONCE A WHILE
ONCE IN A WHILE
ONCE IN TWO YEARS
ONCE/MONTH
ONLY CHRISTMAS
PERIODICALLY
RARE[LY]
SMALL AMOUNTS
SMALL AMT
SOC
SOCIAL
SOMETIMES
SPECIAL OCCASIONS
SPORADIC
THREE DRINKS A MONTH
TWICE PER MONTH
TYPICALLY NONE
UNCOMMON
USUALLY NONE
VERY LIMITED
VERY LITTLE
VERY SELDOM
VIRTUALLY NONE
WEDDINGS
WEEKENDS
WITH FRIENDS
WKENDS
XMAS

## Sheet: Moderate
[AMOUNT OVER 3-15 DRINKS A WEEK]	*CONVERT ALL AMOUNTS INTO NUMBER OF DRINKS PRE WEEK / ALCOHOL WITHOUT A SPECIFIED AMOUNT ARE INCLUDED AS MODERATE
~DOZEN/WEEKEND
~FLASK/WK
AFTER WORK
ALCOHHOL INTAKE
ALCOHOL
ALCOHOL USE
ALCOOL
AT LOT ON THE WEEKEND
AVERAGE
BEER
CASE A NIGHT
CASE A WEEK
CONSUMES ALCOHOL
COUPLE DRINKS A DAY
COUPLE TIMES PER WEEK
CURRENT
CURRENT ALCOHOL
CURRENT ETOH
DAILY
DRINK
DRINK OR TWO A DAY
DRINKER
EPISODIC
ETOH
ETOH - UNSPECIFIED
ETOH CONSUMPTION
ETOH INTAKE
EVERY DAY
FEW CASES PER MONTH
FREQUENT
GIN
GLASS OF WINE A WEEK
HARD LIQUOR
IN MODERATION
LIQUOR
MOD
MOD CAGE NEG
MODERATE
MODEST
MOST NIGHTS
MULTIPLE DRINKS IN ONE NIGHT
NIGHTLY
RED WINE
REGULAR
REGULAR
RUM
RYE
SCOTCH
SEVERAL
SOME
SOME CAGE NEGATIVE
SPIRITS
VODKA
WINE
WISKEY
WITH DINNER
WITH MEALS
YES

## Sheet: High Risk
[AMOUNT OVER >15 DRINKS A WEEK]	*CONVERT ALL AMOUNTS INTO NUMBER OF DRINKS PRE WEEK
ABUSE CHRONIC
ABUSES ALCOHOL
ADVISED TO CUT BACK
ALCOH DEP NEC
ALCOHOL ABUSE
ALCOHOL ADDICTION
ALCOHOL BEING MONITORED
ALCOHOL CONVULSIONS
ALCOHOL DEPEND NEC/NOS
ALCOHOL DEPENDENCE
ALCOHOL ISSUES
ALCOHOL LIVER CIRRHOSISICU AD
ALCOHOL LIVER DISEASE
ALCOHOL OVERDOSE
ALCOHOL OVERUSE/ ABUSE
ALCOHOL PROBLEM
ALCOHOL RELAPSE
ALCOHOL RELATED NEURODEVELOPMENT
ALCOHOL USE DISORDER
ALCOHOLIC
ALCOHOLIC CIRRHOSIS
ALCOHOLIC FATTY LIVER
ALCOHOLIC HEPATITIS
ALCOHOLIC PANCREATITIS
ALCOHOLIC STEATOSIS
ALCOHOLISM
AT RISK DRINKER
AT TIMES EXCESSIVE
AT TIMES HEAVY
AUBSE
BINGE
CAGE 2/4
CHRONIC USE
CIRRHOSIS ETOH
CLOSET ALCOHOLIC
COUPLE DRINGS/NIGHT
COUPLE DRINKS/DAY
CRAVINGS
CUTTING BACK
CUTTING DOWN ADDITION ISSUE
DEPENDENT ON ALCOHOL
DEPRESSION / ALCOHOLISM
DEPRESSION / ETOH ABUSE DUAL DIAG
DEPRESSIONALCOHOL USE DISORDER
DEPRESSIONALCOHOLISM
DRINK TO INTOXICATION
ETOH DEPENDENCE
ETOH INDUCED HEPATITIS HEMOCHR
ETOH NEUROPATHY
ETOH RELATED CARDIOMEGALY
ETOH-INDUCED GASTRITIS
EXCESS[IVE]
FEELS HE DRINKS TOO MUCH
GI BLEED DUE TO ETOH
H/O ABUSE RECURRENT
HEAVY
HIGH RISK
INSTRUCTED TO STOP
INTENDS TO ENTER ALCOHOL TREATMENT
LIKELY MORE ALCOHOL THAN REPORTED
LIVER ASSESSMENT
LONG TERM BATTLE WITH ALCOHOL
LOTS
MH INTAKE - ALCOHOLISM
MISUSE
MOD/HIGH ETOH
OVERUSE
POLYSUBSTANCE ABUSE
PROBLEM ALCOHOL
PROBLEM DRINKER
PROBLEM DRINKING
PROBLEM ETOH
PROBLEM WITH ALCOHOL
PROBLEMATIC ALCOHOL CONSUMPTION
REFER[RAL]
REMAINS AN ISSUE
REPORTS ABUSING ETOH
SAYS HARD TO ESTIMATE BINGES
SELF MEDICATION
SEVER ALCOHOL DEPENDENCE
SIGNIFICANT ALCOHOL CONSUMPTION
SOME RISK
TOO MUCH
WATCH USAGE
WILL DISCUSS LIMITS
